# Supplementary material for: Analysis of Phenolic Compounds of Reynoutria sachalinensis and Reynoutria japonica Growing in the Russian Far East
Source: Plants (Basel). 2024 Nov 27;13(23):3330. doi: 10.3390/plants13233330 (PMC11644227; doi:10.3390/plants13233330)
Supplement: Supplementary file 1 [file plants-13-03330-s001.zip]

Archive with 8 entries (8 files):
- Table S5.docx
- Figure S1.docx
- Figure S2.xlsx
- Figure S3.docx
- Table S1.docx
- Table S2.docx
- Table S3.docx
- Table S4.docx
