# Supplementary material for: Analysis of Phenolic Compounds of Reynoutria sachalinensis and Reynoutria japonica Growing in the Russian Far East
Source: Plants (Basel). 2024 Nov 27;13(23):3330. doi: 10.3390/plants13233330 (PMC11644227; doi:10.3390/plants13233330)
Supplement: Supplementary file 1 [file plants-13-03330-s001.zip › Figure S2.xlsx]

## Sheet: MatK
Figure S2. Multiple alignment of genes (ITS2, matK and rps16) of the studied samples and reference sequences from Reynoutria japonica and Reynoutria sachalinensis.
